# Supplementary material for: Coordinated Action of RTBV and RTSV Proteins Suppress Host RNA Silencing Machinery
Source: Microorganisms. 2022 Jan 18;10(2):197. doi: 10.3390/microorganisms10020197 (PMC8875415; doi:10.3390/microorganisms10020197)
Supplement: Supplementary file 1 [file microorganisms-10-00197-s001.zip]

Archive with 1 entries (1 files):
- microorganisms-1524413-supplementary-final.pdf
